# Supplementary material for: Association Between Oral Microbiota and Human Brain Glioma Grade: A Case-Control Study
Source: Front Microbiol. 2021 Oct 18;12:746568. doi: 10.3389/fmicb.2021.746568 (PMC8558631; doi:10.3389/fmicb.2021.746568)
Supplement: Supplementary file 2 [file Table_1.XLSX]

## Sheet: Sheet1
# The 5 core microbiome at the genus level and their proportions in HCG, HGG.
Genus	HCs (%)	HGG (%)
g__Capnocytophaga	0.36 (46.13)	0.13 (23.64)
g__Haemophilus	0.96 (105.2)	0.6 (137.3)
g__Leptotrichia	0.8 (68.41)	0.37 (58.7)
g__TM7x	0.65 (76.86)	0.4 (73.06)
g__Porphyromonas	2.17 (194.06)	1.48 (299.71)
Total percentage	4.94	2.98
Numbers in brackets represent standard errors. Abbreviations: HCs, healthy controls; HGG, high glioma group.
